# Supplementary material for: Membrane translocation process revealed by in situ structures of type II secretion system secretins
Source: Nat Commun. 2023 Jul 7;14:4025. doi: 10.1038/s41467-023-39583-2 (PMC10329019; doi:10.1038/s41467-023-39583-2)
Supplement: Supplementary file 7 — Source Data [file 41467_2023_39583_MOESM7_ESM.xlsx]

## Sheet: Figure 1
Figure 1j	anti-histag					Figure 1j	anti-EF-Tu
Figure 1k	anti-histag
Figure 1l	anti-histag

## Sheet: Figure 3
Figure 3h upper		anti-histag						Figure 3h middle		anti-histag				Figure 3h bottom		anti-EF-Tu
Figure 3i-1	anti-histag					Figure 3i-2	anti-histag							Figure 3i-3, 4	anti-histag

## Sheet: Sup Figure 2
Supplementary Figure 2
particle radius in pixel	particle radius in Å	number of particles
0	0	2
1	1.67	0
2	3.34	0
3	5.01	0
4	6.68	0
5	8.35	0
6	10.02	0
7	11.69	0
8	13.36	0
9	15.03	0
10	16.7	0
11	18.37	0
12	20.04	0
13	21.71	0
14	23.38	0
15	25.05	0
16	26.72	0
17	28.39	0
18	30.06	0
19	31.73	0
20	33.4	1
21	35.07	0
22	36.74	3
23	38.41	9
24	40.08	24
25	41.75	74
26	43.42	179
27	45.09	424
28	46.76	1033
29	48.43	2229
30	50.1	3481
31	51.77	3828
32	53.44	2664
33	55.11	1361
34	56.78	514
35	58.45	141
36	60.12	42
37	61.79	14
38	63.46	4
39	65.13	2
40	66.8	0
41	68.47	0
42	70.14	0
43	71.81	0
44	73.48	0
45	75.15	0
46	76.82	0
47	78.49	0
48	80.16	0
49	81.83	0
50	83.5	0
51	85.17	0
52	86.84	0
53	88.51	0
54	90.18	0
55	91.85	0
56	93.52	0
57	95.19	0
58	96.86	0
59	98.53	0
60	100.2	0
61	101.87	0
62	103.54	1
63	105.21	0
64	106.88	0
65	108.55	0
66	110.22	0
67	111.89	0
68	113.56	0
69	115.23	0
70	116.9	0
71	118.57	0
72	120.24	0
73	121.91	0
74	123.58	0
75	125.25	0
76	126.92	0
77	128.59	0
78	130.26	0
79	131.93	1

## Sheet: Sup Figure 4
Supplementary Figure 4
GspDα on IM		GspDα on OM		GspDβ-GspS on OM, expressing GspDβ and GspS		GspDβ-GspS on OM, expressing GspDβ		GspDβ on IM
x	y	x	y	x	y	x	y	x	y
0.00221946	0.999768	0.00214629	0.997639	0.0025699	0.886913	0.0025699	0.991188	0.0025699	0.999015
0.00443892	0.99936	0.00429258	0.992749	0.0051398	0.487174	0.0051398	0.963477	0.0051398	0.986028
0.00665838	0.997825	0.00643887	0.997258	0.0077097	0.764656	0.0077097	0.939115	0.0077097	0.960085
0.00887784	0.998033	0.00858516	0.990666	0.0102796	0.808871	0.0102796	0.972924	0.0102796	0.987349
0.0110973	0.997202	0.0107315	0.996257	0.0128495	0.788034	0.0128495	0.979154	0.0128495	0.989926
0.0133168	0.997714	0.0128777	0.996096	0.0154194	0.775508	0.0154194	0.980337	0.0154194	0.968433
0.0155362	0.997816	0.015024	0.988198	0.0179893	0.729257	0.0179893	0.972192	0.0179893	0.94347
0.0177557	0.997491	0.0171703	0.967686	0.0205592	0.908168	0.0205592	0.985877	0.0205592	0.980112
0.0199751	0.998418	0.0193166	0.983693	0.0231291	0.946007	0.0231291	0.983997	0.0231291	0.978615
0.0221946	0.998482	0.0214629	0.98183	0.025699	0.811985	0.025699	0.937133	0.025699	0.949538
0.0244141	0.998047	0.0236092	0.964883	0.0282689	0.644503	0.0282689	0.913583	0.0282689	0.934174
0.0266335	0.996434	0.0257555	0.929394	0.0308388	0.667963	0.0308388	0.866484	0.0308388	0.88735
0.028853	0.995798	0.0279018	0.921047	0.0334087	0.66306	0.0334087	0.796834	0.0334087	0.815661
0.0310724	0.992416	0.0300481	0.894652	0.0359786	0.524514	0.0359786	0.692533	0.0359786	0.74143
0.0332919	0.986729	0.0321944	0.781031	0.0385485	0.403262	0.0385485	0.553747	0.0385485	0.55131
0.0355114	0.966917	0.0343407	0.628016	0.0411184	0.245645	0.0411184	0.429423	0.0411184	0.408947
0.0377308	0.963227	0.0364869	0.424748	0.0436883	0.317852	0.0436883	0.433748	0.0436883	0.586296
0.0399503	0.951206	0.0386332	0.438653	0.0462582	0.475428	0.0462582	0.336703	0.0462582	0.584912
0.0421697	0.961364	0.0407795	0.480909	0.0488281	0.503731	0.0488281	0.317397	0.0488281	0.390065
0.0443892	0.964604	0.0429258	0.479523	0.051398	0.398986	0.051398	0.353327	0.051398	0.435599
0.0466087	0.934819	0.0450721	0.460328	0.0539679	0.0227269	0.0539679	0.324382	0.0539679	0.404603
0.0488281	0.824277	0.0472184	0.380003	0.0565378	-0.106168	0.0565378	0.331044	0.0565378	0.257502
0.0510476	0.790739	0.0493647	0.305706	0.0591077	-0.00831622	0.0591077	0.199054	0.0591077	0.280015
0.053267	0.756238	0.051511	0.295794	0.0616776	-0.0316711	0.0616776	0.0532329	0.0616776	0.29777
0.0554865	0.608724	0.0536573	0.326837	0.0642475	-0.0615667	0.0642475	0.124934	0.0642475	0.356945
0.057706	0.596109	0.0558036	0.413981	0.0668174	0.148029	0.0668174	0.16983	0.0668174	0.387766
0.0599254	0.591634	0.0579499	0.3289	0.0693873	0.115776	0.0693873	0.191921	0.0693873	0.225936
0.0621449	0.605322	0.0600962	0.255845	0.0719572	0.0828684	0.0719572	0.175642	0.0719572	0.132564
0.0643643	0.551149	0.0622424	0.143046	0.0745271	-0.013582	0.0745271	0.156901	0.0745271	0.0876247
0.0665838	0.355848	0.0643887	-0.00918101	0.077097	-0.00923915	0.077097	0.200133	0.077097	0.0235694
0.0688033	0.156881	0.066535	0.0121174	0.0796669	0.104221	0.0796669	0.0964712	0.0796669	-0.0352075
0.0710227	0.324363	0.0686813	0.143346	0.0822368	-0.0564727	0.0822368	-0.00725616	0.0822368	-0.0566274
0.0732422	0.38444	0.0708276	0.209492	0.0848067	-0.0895535	0.0848067	-0.105903	0.0848067	0.00168675
0.0754616	0.340385	0.0729739	0.287754	0.0873766	-0.0246879	0.0873766	-0.0488088	0.0873766	-0.053069
0.0776811	0.30921	0.0751202	0.212747	0.0899465	-0.0337235	0.0899465	0.102069	0.0899465	-0.0638407
0.0799006	0.329044	0.0772665	0.0654952	0.0925164	0.0962828	0.0925164	0.0542987	0.0925164	-0.0261418
0.08212	0.31101	0.0794128	0.0379389	0.0950864	-0.0219619	0.0950864	-0.0317579	0.0950864	-0.105815
0.0843395	0.226344	0.0815591	0.12106	0.0976562	-0.0826686	0.0976562	-0.01604	0.0976562	0.020182
0.0865589	0.231426	0.0837054	0.0481627	0.100226	-0.000772101	0.100226	-0.0326618	0.100226	0.00249382
0.0887784	0.36908	0.0858516	0.0567235	0.102796	-0.0260794	0.102796	-0.0337288	0.102796	-0.0603939
0.0909979	0.425447	0.0879979	0.0355331	0.105366	-0.020736	0.105366	0.0668785	0.105366	-0.0074014
0.0932173	0.406272	0.0901442	0.0245909	0.107936	-0.0149901	0.107936	0.0116081	0.107936	0.0796523
0.0954368	0.373681	0.0922905	0.0803356	0.110506	0.0578931	0.110506	-0.0742038	0.110506	0.0343499
0.0976562	0.332298	0.0944368	0.0535944	0.113076	-0.00879068	0.113076	-0.031089	0.113076	-0.0567683
0.0998757	0.279029	0.0965831	-0.0154179	0.115646	0.000594949	0.115646	-0.00709979	0.115646	-0.0142629
0.102095	0.29655	0.0987294	-0.070259	0.118215	-0.029477	0.118215	-0.000620354	0.118215	-0.0699445
0.104315	0.301316	0.100876	-0.0545951	0.120785	-0.0511992	0.120785	0.0199424	0.120785	-0.074089
0.106534	0.197416	0.103022	-0.0260923	0.123355	0.0175232	0.123355	-0.0299459	0.123355	-0.0729971
0.108754	0.0942409	0.105168	-0.0590388	0.125925	0.0337514	0.125925	-0.0706282	0.125925	-0.0934253
0.110973	0.171917	0.107315	-0.0143206	0.128495	0.048981	0.128495	-0.0257736	0.128495	-0.042739
0.113192	0.267721	0.109461	0.0271351	0.131065	0.008079	0.131065	0.116843	0.131065	0.0102691
0.115412	0.269582	0.111607	0.00487264	0.133635	0.0347806	0.133635	0.0802512	0.133635	-0.00187179
0.117631	0.234129	0.113753	-0.00842558	0.136205	0.0626491	0.136205	0.0609703	0.136205	0.104517
0.119851	0.246274	0.1159	0.00371414	0.138775	0.0613836	0.138775	0.00966103	0.138775	0.0895861
0.12207	0.230744	0.118046	-0.0426045	0.141345	0.0575713	0.141345	-0.0141086	0.141345	0.00835175
0.12429	0.227304	0.120192	-0.0456612	0.143914	0.00132361	0.143914	0.0144922	0.143914	-0.00748061
0.126509	0.319519	0.122339	0.00965979	0.146484	0.013935	0.146484	0.0384941	0.146484	0.00682043
0.128729	0.33351	0.124485	-0.0222781	0.149054	-0.024649	0.149054	0.0862164	0.149054	0.0517962
0.130948	0.195804	0.126631	-0.0172253	0.151624	-0.0216783	0.151624	0.0327804	0.151624	0.000941516
0.133168	0.0676961	0.128777	0.0157105	0.154194	0.00155744	0.154194	-0.000437482	0.154194	-0.00221645
0.135387	0.0829139	0.130924	0.0379286	0.156764	0.038806	0.156764	0.0178542	0.156764	0.0248012
0.137607	0.0712726	0.13307	0.0293121	0.159334	-0.0484307	0.159334	-0.00513328	0.159334	0.0155675
0.139826	0.119518	0.135216	0.0156973	0.161904	0.00532817	0.161904	0.0439053	0.161904	0.0305862
0.142045	0.143613	0.137363	0.00711673	0.164474	-0.028062	0.164474	-0.0207464	0.164474	0.0342864
0.144265	0.101267	0.139509	-0.0294813	0.167044	0.0179418	0.167044	0.010791	0.167044	0.0250275
0.146484	0.0675449	0.141655	-0.0343935	0.169613	0.0100263	0.169613	0.0424091	0.169613	0.00863731
0.148704	0.0724014	0.143801	-0.0199091	0.172183	-0.0482948	0.172183	-0.011132	0.172183	0.030687
0.150923	0.0844995	0.145948	0.0303985	0.174753	-0.0345231	0.174753	0.0194608	0.174753	0.0297352
0.153143	0.0959151	0.148094	0.0463591	0.177323	-0.0318493	0.177323	0.0302263	0.177323	-0.0195374
0.155362	0.075179	0.15024	0.0452688	0.179893	0.00295586	0.179893	-0.00825758	0.179893	-0.026787
0.157582	-0.00114176	0.152387	0.000139743	0.182463	0.0389257	0.182463	0.0077358	0.182463	-0.00785323
0.159801	-0.000345028	0.154533	-0.0115555	0.185033	0.0130605	0.185033	0.0492525	0.185033	0.000185572
0.162021	0.0416149	0.156679	-0.0107981	0.187603	-0.0402606	0.187603	0.0623019	0.187603	-0.0628612
0.16424	-0.0028446	0.158826	0.00486525	0.190173	0.00435154	0.190173	0.00928953	0.190173	-0.0272349
0.16646	0.0222824	0.160972	0.0111162	0.192743	-0.00249081	0.192743	0.00242812	0.192743	0.00826335
0.168679	0.0233806	0.163118	-0.0185981	0.195312	-0.00559668	0.195312	0.0185527	0.195312	0.00667737
0.170898	0.0391773	0.165264	-0.0281769	0.197882	-0.0212379	0.197882	-0.0267304	0.197882	0.00168479
0.173118	0.0212724	0.167411	-0.00676014	0.200452	-0.00997299	0.200452	-0.0437061	0.200452	-0.000331901
0.175337	-0.0199012	0.169557	-0.00825243	0.203022	-0.00402906	0.203022	-0.0638333	0.203022	0.00900863
0.177557	0.0115678	0.171703	-0.0303892	0.205592	0.00471256	0.205592	-0.0279903	0.205592	0.0416403
0.179776	-0.000369427	0.17385	-0.0201787	0.208162	-0.0362748	0.208162	0.0104114	0.208162	0.0291102
0.181996	0.00615813	0.175996	-0.0376869	0.210732	-0.0069415	0.210732	-0.0302261	0.210732	0.0322741
0.184215	0.0655111	0.178142	-0.0410512	0.213302	-0.0253407	0.213302	0.00369196	0.213302	-0.0213825
0.186435	0.0499954	0.180288	-0.0106446	0.215872	-0.0076835	0.215872	0.00567084	0.215872	-0.00323836
0.188654	0.00459954	0.182435	-0.036702	0.218442	-0.0484373	0.218442	0.00851663	0.218442	0.00973225
0.190874	0.0124919	0.184581	-0.0236676	0.221012	-0.0249952	0.221012	0.0187057	0.221012	-0.0258057
0.193093	-0.00428124	0.186727	-0.0228033	0.223581	0.0178949	0.223581	-0.00760831	0.223581	-0.0121686
0.195312	0.00976352	0.188874	0.00320622	0.226151	0.0915945	0.226151	-0.000826271	0.226151	0.0176581
0.197532	0.0257711	0.19102	0.0303819	0.228721	0.0316721	0.228721	-0.00964925	0.228721	-0.0015873
0.199751	-0.0157175	0.193166	0.040833	0.231291	-0.00115674	0.231291	0.00833743	0.231291	-0.0315208
0.201971	-0.0280605	0.195312	0.0209403	0.233861	0.0296486	0.233861	0.0158058	0.233861	-0.000379963
0.20419	-0.0482521	0.197459	0.0272002	0.236431	0.0305296	0.236431	0.0294161	0.236431	-0.0285765
0.20641	-0.0293115	0.199605	0.00470986	0.239001	-0.0388176	0.239001	0.00066521	0.239001	-0.0426764
0.208629	-0.035069	0.201751	0.00891927	0.241571	-0.00675125	0.241571	0.00688998	0.241571	-0.0148541
0.210849	0.00104985	0.203898	0.00260022	0.244141	-0.0245638	0.244141	-0.0127749	0.244141	-0.000410939
0.213068	-0.00193829	0.206044	-0.00426629	0.246711	-0.01532	0.246711	-0.028639	0.246711	0.00898589
0.215288	-0.020813	0.20819	-0.0116111	0.24928	0.0354929	0.24928	-0.0278412	0.24928	0.0266266
0.217507	0.00482755	0.210337	-0.0131043	0.25185	0.0393079	0.25185	-0.00344717	0.25185	0.0174302
0.219727	0.0157922	0.212483	0.0167378	0.25442	0.0228553	0.25442	0.00806775	0.25442	0.029361
0.221946	0.0216801	0.214629	0.0433155	0.25699	-0.0126542	0.25699	0.00329201	0.25699	0.00313484
0.224165	-0.0119979	0.216775	0.0107031	0.25956	-0.0139768	0.25956	-0.0240026	0.25956	-0.0129367
0.226385	0.00119861	0.218922	-0.00866529	0.26213	0.0339017	0.26213	-0.0326179	0.26213	-0.0103164
0.228604	0.0161161	0.221068	-0.00132404	0.2647	0.0407108	0.2647	-0.0291023	0.2647	-0.0390567
0.230824	0.0303794	0.223214	-0.0161314	0.26727	0.0387105	0.26727	-0.028684	0.26727	-0.00286316
0.233043	0.00871538	0.225361	-0.0107772	0.26984	0.0201425	0.26984	-0.00680055	0.26984	0.0142499
0.235263	0.0265642	0.227507	-0.014352	0.27241	0.000503598	0.27241	-0.0595548	0.27241	-0.0149726
0.237482	0.0447284	0.229653	0.00511434	0.274979	0.0134512	0.274979	-0.0134568	0.274979	0.00975342
0.239702	0.00278776	0.231799	0.00983905	0.277549	0.0115467	0.277549	0.0183473	0.277549	0.0277964
0.241921	0.0334346	0.233946	0.0174098	0.280119	-0.0248205	0.280119	0.0268602	0.280119	0.00332381
0.244141	0.0237549	0.236092	0.0114395	0.282689	-0.0144011	0.282689	0.0197279	0.282689	-0.0190124
0.24636	0.00703702	0.238238	0.0143178	0.285259	-0.000788814	0.285259	0.0416073	0.285259	-0.0101689
0.24858	-0.00895195	0.240385	-0.0113073	0.287829	0.0155662	0.287829	0.0114761	0.287829	0.0291404
0.250799	0.0335175	0.242531	-0.0272214	0.290399	0.0416525	0.290399	-0.000687054	0.290399	0.0245523
0.253018	0.0239635	0.244677	-0.0117227	0.292969	0.00370366	0.292969	-0.0114228	0.292969	0.0135108
0.255238	0.033359	0.246823	-0.0195843	0.295539	0.00723123	0.295539	-0.00656921	0.295539	0.0141524
0.257457	0.0117418	0.24897	0.0102817	0.298109	0.0380443	0.298109	-8.54459e-05	0.298109	-0.0151789
0.259677	0.0151846	0.251116	-0.0130601	0.300678	0.0163614	0.300678	0.000881391	0.300678	-0.0119761
0.261896	0.0189458	0.253262	-0.0186519	0.303248	-0.0176159	0.303248	-0.000855248	0.303248	-0.0133524
0.264116	0.0299031	0.255409	-0.0164666	0.305818	-0.00774788	0.305818	-0.0348848	0.305818	-0.0143895
0.266335	0.0416792	0.257555	-0.00453562	0.308388	0.00830214	0.308388	-0.0181206	0.308388	-0.00851165
0.268555	0.0104509	0.259701	-0.00839115	0.310958	0.00903879	0.310958	0.00486502	0.310958	-0.0360744
0.270774	-0.00388196	0.261848	-0.0160657	0.313528	0.0267344	0.313528	0.0277679	0.313528	-0.0150324
0.272994	0.00572607	0.263994	0.000799762	0.316098	0.0073788	0.316098	0.0289685	0.316098	-0.00563398
0.275213	0.00447232	0.26614	0.00747323	0.318668	0.0438649	0.318668	0.0170621	0.318668	0.00264309
0.277433	-0.00512891	0.268286	-0.0117907	0.321238	0.0318349	0.321238	-0.00592941	0.321238	0.00425724
0.279652	-0.00610175	0.270433	-0.0104247	0.323808	0.0175282	0.323808	-0.014934	0.323808	-0.00144394
0.281871	-0.00140759	0.272579	-0.000530788	0.326377	-0.00124974	0.326377	-0.0237973	0.326377	0.00789212
